# Supplementary material for: Looking for Novel Natural Gels to Improve Cleaning Methods for Bronze Leachates on Marble
Source: Gels. 2023 Oct 25;9(11):843. doi: 10.3390/gels9110843 (PMC10670686; doi:10.3390/gels9110843)
Supplement: Supplementary file 1 [file gels-09-00843-s001.zip]

Archive with 1 entries (1 files):
- gels-2654111-supplementary.pdf
